# Supplementary material for: Bioinformatic Analysis of Complex In Vitro Fertilization Data and Predictive Model Design Based on Machine Learning: The Age Paradox in Reproductive Health
Source: Biology (Basel). 2025 May 16;14(5):556. doi: 10.3390/biology14050556 (PMC12108729; doi:10.3390/biology14050556)
Supplement: Supplementary file 1 [file biology-14-00556-s001.zip]

Archive with 1 entries (1 files):
- biology-3599565-supplementary.pdf
